# Supplementary material for: ﻿Morphological and molecular identification of new species and records of Daldinia (Hypoxylaceae, Xylariales) from Guizhou Province, China
Source: MycoKeys. 2025 Oct 16;123:253–69. doi: 10.3897/mycokeys.123.160960 (PMC12550505; doi:10.3897/mycokeys.123.160960)
Supplement: XML Treatment for Daldinia eschscholtzii [file mycokeys.123.160960-treatment1.xml]

<!DOCTYPE tp:taxon-treatment
  PUBLIC "-//TaxonX//DTD Taxonomic Treatment Publishing DTD v0 20100105//EN" "tax-treatment-NSO.dtd">
<tp:taxon-treatment xmlns:tp="http://www.plazi.org/taxpub"><tp:treatment-meta><kwd-group><label>Taxon classification</label><kwd>
                <named-content content-type="kingdom">Fungi</named-content>
              </kwd><kwd>
                <named-content content-type="order">Xylariales</named-content>
              </kwd><kwd>
                <named-content content-type="family">Hypoxylaceae</named-content>
              </kwd></kwd-group><mixed-citation publication-type="journal"><person-group><name><surname>Wu</surname><given-names>Yingying</given-names></name><name><surname>Li</surname><given-names>Shuji</given-names></name><name><surname>Jiang</surname><given-names>Ning</given-names></name><name><surname>Tian</surname><given-names>Chengming</given-names></name></person-group><article-title>﻿Morphological and molecular identification of new species and records of <italic><tp:taxon-name><tp:taxon-name-part taxon-name-part-type="genus" reg="Daldinia">Daldinia</tp:taxon-name-part></tp:taxon-name></italic> (<tp:taxon-name><tp:taxon-name-part taxon-name-part-type="family">Hypoxylaceae</tp:taxon-name-part></tp:taxon-name>, <tp:taxon-name><tp:taxon-name-part taxon-name-part-type="order">Xylariales</tp:taxon-name-part></tp:taxon-name>) from Guizhou Province, China</article-title><source>MycoKeys</source><day>16</day><month>10</month><year>2025</year><volume>123</volume><fpage>253</fpage><lpage>269</lpage><pub-id pub-id-type="doi">10.3897/mycokeys.123.160960</pub-id></mixed-citation></tp:treatment-meta><tp:nomenclature><label>﻿</label><tp:taxon-name><object-id xmlns:xlink="http://www.w3.org/1999/xlink" content-type="arpha" xlink:type="simple">06AB00A0-0394-5B4C-A691-DA9707D1738B</object-id>
              <tp:taxon-name-part taxon-name-part-type="genus" reg="Daldinia">Daldinia</tp:taxon-name-part>
              <tp:taxon-name-part taxon-name-part-type="species" reg="eschscholtzii">eschscholtzii</tp:taxon-name-part>
              <object-id xmlns:xlink="http://www.w3.org/1999/xlink" content-type="mycobank" xlink:type="simple">858704</object-id>
            </tp:taxon-name><tp:taxon-authority>(Ehrenb.: Fr.) Rehm, Annls mycol. 2(2): 175. 1904.</tp:taxon-authority><xref ref-type="fig" rid="F2">Fig. 2</xref></tp:nomenclature><tp:treatment-sec sec-type="description" id="SECID0EZWBI"><title>Description.</title><p>Sexual morph: not observed. Asexual morph: <bold>Conidiophores</bold> with <italic><tp:taxon-name><tp:taxon-name-part taxon-name-part-type="genus" reg="Virgariella">Virgariella</tp:taxon-name-part></tp:taxon-name></italic>-like to <italic><tp:taxon-name><tp:taxon-name-part taxon-name-part-type="genus" reg="Nodulisporium">Nodulisporium</tp:taxon-name-part></tp:taxon-name></italic>-like branching, mononematous or dichotomous, bearing 1–4 conidiogenous cells per terminus, smooth to finely roughened, hyaline, aseptate, 23.5–28.5 × 2.5–3 (av. ± S.D.= 26 ± 1.9 × 3 ± 0.2 µm, n = 30) μm. <bold>Conidiogenous cells</bold> terminal or lateral, cylindrical to phialidic, smooth-finely roughened, hyaline, aseptate, apical, 9–14.5 × 2–3 μm (av. ± S.D.= 11.5 ± 1.5 × 2.5 ± 0.3 µm, n = 30). <bold>Conidia</bold> ellipsoid, cylindrical, oval in shape, smooth, hyaline to pale yellow, aseptate, solitary, holoblastic-sympodial, 4.5–6.5 × 2–4 μm (av. ± S.D.= 5.5 ± 0.5 × 3.0 ± 0.4 µm, n = 50).</p></tp:treatment-sec><tp:treatment-sec sec-type="description" id="SECID0ETXBI"><title>Culture characters.</title><p>Colonies were dense and uniform, with entire margins and velvety texture, fluffy, surface grayish-white, slightly darker centrally, reverse pale yellow to buff, dark brown at the center. Colonies developed abundant aerial hyphae and reached 60 mm in diameter after 7 days on <abbrev xmlns:xlink="http://www.w3.org/1999/xlink" xlink:title="potato dextrose agar" id="ABBRID0EZXBI" xlink:type="simple">PDA</abbrev> at 25 °C.</p><fig id="F2" position="float" orientation="portrait"><object-id xmlns:xlink="http://www.w3.org/1999/xlink" content-type="doi" xlink:type="simple">10.3897/mycokeys.123.160960.figure2</object-id><object-id xmlns:xlink="http://www.w3.org/1999/xlink" content-type="arpha" xlink:type="simple">8E212B2C-D69D-52D8-8C22-47DD51EBC23A</object-id><label>Figure 2.</label><caption><p><italic><tp:taxon-name><tp:taxon-name-part taxon-name-part-type="genus" reg="Daldinia">Daldinia</tp:taxon-name-part> <tp:taxon-name-part taxon-name-part-type="species" reg="eschscholtzii">eschscholtzii</tp:taxon-name-part></tp:taxon-name></italic> (<named-content xmlns:xlink="http://www.w3.org/1999/xlink" content-type="dwc:institutional_code" xlink:title="Museum of Beijing Forestry University" xlink:href="http://grbio.org/institution/beijing-forestry-university" xlink:type="simple">BJFC</named-content>-S2541) A, D. Leaf of host <italic><tp:taxon-name><tp:taxon-name-part taxon-name-part-type="genus" reg="Rubus">Rubus</tp:taxon-name-part> <tp:taxon-name-part taxon-name-part-type="species" reg="idaeus">idaeus</tp:taxon-name-part></tp:taxon-name></italic>; B. Front colony morphology on <abbrev xmlns:xlink="http://www.w3.org/1999/xlink" xlink:title="potato dextrose agar" id="ABBRID0EAZBI" xlink:type="simple">PDA</abbrev> at 14 days; C. Reverse colony morphology on <abbrev xmlns:xlink="http://www.w3.org/1999/xlink" xlink:title="potato dextrose agar" id="ABBRID0EEZBI" xlink:type="simple">PDA</abbrev> at 14 days; E–I. Conidiogenous cells and conidia; J, K. Conidia. Scale Bars: 500 μm (D); 10 μm (E–K).</p></caption><graphic xmlns:xlink="http://www.w3.org/1999/xlink" xlink:href="mycokeys-123-253-g002.jpg" position="float" orientation="portrait" xlink:type="simple" id="oo_1441336.jpg"><uri content-type="original_file" xlink:type="simple">https://binary.pensoft.net/fig/1441336</uri></graphic></fig></tp:treatment-sec><tp:treatment-sec sec-type="material" id="SECID0ENZBI"><title>Materials examined.</title><p>China • Guizhou Province, Xingyi City, Maling River Canyon Scenic Area, <named-content xmlns:xlink="http://www.w3.org/1999/xlink" content-type="dwc:verbatimCoordinates" xlink:type="simple"><named-content content-type="geo-json" specific-use="{&#34;type&#34;:&#34;Point&#34;,&#34;coordinates&#34;:[104.955278,25.130278]}" id="NCID0EWZBI" xlink:type="simple">25°7'49"N, 104°57'19"E</named-content></named-content>, on the leaf spots of <italic><tp:taxon-name><tp:taxon-name-part taxon-name-part-type="genus" reg="Indocalamus">Indocalamus</tp:taxon-name-part> <tp:taxon-name-part taxon-name-part-type="species" reg="hirsutissimus">hirsutissimus</tp:taxon-name-part></tp:taxon-name></italic>, 26 Jul 2024, C.M. Tian, N. Jiang, S.J. Li and Y.Y. Wu, <named-content xmlns:xlink="http://www.w3.org/1999/xlink" content-type="dwc:institutional_code" xlink:title="Museum of Beijing Forestry University" xlink:href="http://grbio.org/institution/beijing-forestry-university" xlink:type="simple">BJFC</named-content>-S2541, living culture <abbrev xmlns:xlink="http://www.w3.org/1999/xlink" content-type="institution" xlink:title="China Forestry Culture Collection Center" id="ABBRID0EL1BI" xlink:type="simple">CFCC</abbrev> 72597; <italic>ibid.</italic><named-content xmlns:xlink="http://www.w3.org/1999/xlink" content-type="dwc:institutional_code" xlink:title="Museum of Beijing Forestry University" xlink:href="http://grbio.org/institution/beijing-forestry-university" xlink:type="simple">BJFC</named-content>-S2542, living culture <abbrev xmlns:xlink="http://www.w3.org/1999/xlink" content-type="institution" xlink:title="China Forestry Culture Collection Center" id="ABBRID0EX1BI" xlink:type="simple">CFCC</abbrev> 72598.</p></tp:treatment-sec><tp:treatment-sec sec-type="notes" id="SECID0E31BI"><title>Notes.</title><p>Based on multi-locus phylogenetic analysis, two strains (<abbrev xmlns:xlink="http://www.w3.org/1999/xlink" content-type="institution" xlink:title="China Forestry Culture Collection Center" id="ABBRID0EC2BI" xlink:type="simple">CFCC</abbrev> 72597 and <abbrev xmlns:xlink="http://www.w3.org/1999/xlink" content-type="institution" xlink:title="China Forestry Culture Collection Center" id="ABBRID0EH2BI" xlink:type="simple">CFCC</abbrev> 72598) formed a highly supported clade with <italic><tp:taxon-name><tp:taxon-name-part taxon-name-part-type="genus" reg="Daldinia">Daldinia</tp:taxon-name-part> <tp:taxon-name-part taxon-name-part-type="species" reg="eschscholtzii">eschscholtzii</tp:taxon-name-part></tp:taxon-name></italic> (100% <abbrev xmlns:xlink="http://www.w3.org/1999/xlink" xlink:title="Maximum parsimony" id="ABBRID0EX2BI" xlink:type="simple">MP</abbrev>/100% <abbrev xmlns:xlink="http://www.w3.org/1999/xlink" xlink:title="maximum likelihood" id="ABBRID0E22BI" xlink:type="simple">ML</abbrev>/0.99 <abbrev xmlns:xlink="http://www.w3.org/1999/xlink" xlink:title="Bayesian posterior probabilities" id="ABBRID0E62BI" xlink:type="simple">BYPP</abbrev>). <italic><tp:taxon-name><tp:taxon-name-part taxon-name-part-type="genus" reg="Daldinia">D.</tp:taxon-name-part> <tp:taxon-name-part taxon-name-part-type="species" reg="eschscholtzii">eschscholtzii</tp:taxon-name-part></tp:taxon-name></italic> is a multifunctional wood-inhabiting fungus exhibiting endophytic, saprophytic, and pathogenic traits (<xref ref-type="bibr" rid="B37">Stadler et al. 2014</xref>). <italic><tp:taxon-name><tp:taxon-name-part taxon-name-part-type="genus" reg="Daldinia">Daldinia</tp:taxon-name-part> <tp:taxon-name-part taxon-name-part-type="species" reg="eschscholtzii">eschscholtzii</tp:taxon-name-part></tp:taxon-name></italic> exhibits endophytic, saprophytic, and pathogenic traits (<xref ref-type="bibr" rid="B37">Stadler et al. 2014</xref>) and has a broad host range spanning 56 plant families across 31 countries (Suppl. material <xref ref-type="supplementary-material" rid="S2">2</xref>), mainly colonizing decaying dicotyledonous wood and occasionally occurring on marine algae (<xref ref-type="bibr" rid="B14">Karnchanatat et al. 2007</xref>; <xref ref-type="bibr" rid="B47">Zhang et al. 2008</xref>; <xref ref-type="bibr" rid="B39">Tarman et al. 2012</xref>). Its human pathogenic potential is also confirmed (<xref ref-type="bibr" rid="B19">Ng et al. 2012</xref>, <xref ref-type="bibr" rid="B20">2016</xref>; <xref ref-type="bibr" rid="B45">Yew et al. 2014</xref>; <xref ref-type="bibr" rid="B3">Chan et al. 2015</xref>). This study represents the first documented record of <italic><tp:taxon-name><tp:taxon-name-part taxon-name-part-type="genus" reg="Daldinia">D.</tp:taxon-name-part> <tp:taxon-name-part taxon-name-part-type="species" reg="eschscholtzii">eschscholtzii</tp:taxon-name-part></tp:taxon-name></italic> on <italic><tp:taxon-name><tp:taxon-name-part taxon-name-part-type="genus" reg="Indocalamus">Indocalamus</tp:taxon-name-part></tp:taxon-name></italic>, supported by phylogenetic congruence with known <italic><tp:taxon-name><tp:taxon-name-part taxon-name-part-type="genus" reg="Daldinia">D.</tp:taxon-name-part> <tp:taxon-name-part taxon-name-part-type="species" reg="eschscholtzii">eschscholtzii</tp:taxon-name-part></tp:taxon-name></italic> and alignment with its generalist ecology of colonizing lignocellulosic substrates, like <italic><tp:taxon-name><tp:taxon-name-part taxon-name-part-type="genus" reg="Indocalamus">Indocalamus</tp:taxon-name-part></tp:taxon-name></italic>.</p></tp:treatment-sec><tp:treatment-sec><!--Section generated to contain objects referenced in tp:taxon-treatment.--><supplementary-material xmlns:xlink="http://www.w3.org/1999/xlink" id="S2" position="float" orientation="portrait" xlink:type="simple"><object-id content-type="arpha" xlink:type="simple">1F3E3E21-1C0B-5D6C-8BB4-D40425265D45</object-id><label>Supplementary material 2</label><caption><p>Supplementary table</p></caption><statement content-type="dataType"><label>Data type</label><p>docx</p></statement><media xlink:href="mycokeys-123-253-s002.docx" mimetype="application" mime-subtype="vnd.openxmlformats-officedocument.wordprocessingml.document" position="float" orientation="portrait" xlink:type="simple" id="oo_1441339.docx"><uri content-type="original_file" xlink:type="simple">https://binary.pensoft.net/file/1441339</uri></media><permissions><license xlink:type="simple"><license-p>This dataset is made available under the Open Database License (http://opendatacommons.org/licenses/odbl/1.0/). The Open Database License (ODbL) is a license agreement intended to allow users to freely share, modify, and use this Dataset while maintaining this same freedom for others, provided that the original source and author(s) are credited.</license-p></license></permissions><attrib specific-use="authors">Yingying Wu, Shuji Li, Ning Jiang, Chengming Tian</attrib></supplementary-material></tp:treatment-sec><ref-list><ref id="B37"><mixed-citation xmlns:xlink="http://www.w3.org/1999/xlink" xlink:type="simple"><person-group><name name-style="western"><surname>Stadler</surname><given-names>M</given-names></name><name name-style="western"><surname>Læssøe</surname><given-names>T</given-names></name><name name-style="western"><surname>Fournier</surname><given-names>J</given-names></name><name name-style="western"><surname>Decock</surname><given-names>C</given-names></name><name name-style="western"><surname>Schmieschek</surname><given-names>B</given-names></name><name name-style="western"><surname>Tichy</surname><given-names>HV</given-names></name><name name-style="western"><surname>Peršoh</surname><given-names>D</given-names></name></person-group> (<year>2014</year>) <article-title>A polyphasic taxonomy of <italic><tp:taxon-name><tp:taxon-name-part taxon-name-part-type="genus">Daldinia</tp:taxon-name-part></tp:taxon-name></italic> (<tp:taxon-name><tp:taxon-name-part taxon-name-part-type="family">Xylariaceae</tp:taxon-name-part></tp:taxon-name>).</article-title><source>Studies in Mycology</source><volume>77</volume>: <fpage>1</fpage>–<lpage>143</lpage>. <ext-link xlink:href="10.3114/sim0016" ext-link-type="doi" xlink:type="simple">https://doi.org/10.3114/sim0016</ext-link></mixed-citation></ref><ref id="B14"><mixed-citation xmlns:xlink="http://www.w3.org/1999/xlink" xlink:type="simple"><person-group><name name-style="western"><surname>Karnchanatat</surname><given-names>A</given-names></name><name name-style="western"><surname>Petsom</surname><given-names>A</given-names></name><name name-style="western"><surname>Sangvanich</surname><given-names>P</given-names></name><name name-style="western"><surname>Piaphukiew</surname><given-names>J</given-names></name><name name-style="western"><surname>Whalley</surname><given-names>AJ</given-names></name><name name-style="western"><surname>Reynolds</surname><given-names>CD</given-names></name><name name-style="western"><surname>Sihanonth</surname><given-names>P</given-names></name></person-group> (<year>2007</year>) <article-title>Purification and biochemical characterization of an extracellular β-glucosidase from the wood-decaying fungus <italic><tp:taxon-name><tp:taxon-name-part taxon-name-part-type="genus">Daldinia</tp:taxon-name-part> <tp:taxon-name-part taxon-name-part-type="species">eschscholzii</tp:taxon-name-part></tp:taxon-name></italic> (Ehrenb.: Fr.) Rehm.</article-title><source>FEMS Microbiology Letters</source><volume>270</volume>(<issue>1</issue>): <fpage>162</fpage>–<lpage>170</lpage>. <ext-link xlink:href="10.1111/j.1574-6968.2007.00662" ext-link-type="doi" xlink:type="simple">https://doi.org/10.1111/j.1574-6968.2007.00662</ext-link></mixed-citation></ref><ref id="B47"><mixed-citation xmlns:xlink="http://www.w3.org/1999/xlink" xlink:type="simple"><person-group><name name-style="western"><surname>Zhang</surname><given-names>YL</given-names></name><name name-style="western"><surname>Ge</surname><given-names>HM</given-names></name><name name-style="western"><surname>Zhao</surname><given-names>W</given-names></name><name name-style="western"><surname>Dong</surname><given-names>H</given-names></name><name name-style="western"><surname>Xu</surname><given-names>Q</given-names></name><name name-style="western"><surname>Li</surname><given-names>SH</given-names></name><name name-style="western"><surname>Li</surname><given-names>J</given-names></name><name name-style="western"><surname>Zhang</surname><given-names>J</given-names></name><name name-style="western"><surname>Song</surname><given-names>YC</given-names></name><name name-style="western"><surname>Tan</surname><given-names>RX</given-names></name></person-group> (<year>2008</year>) <article-title>Unprecedented immunosuppressive polyketides from <italic><tp:taxon-name><tp:taxon-name-part taxon-name-part-type="genus">Daldinia</tp:taxon-name-part> <tp:taxon-name-part taxon-name-part-type="species">eschscholzii</tp:taxon-name-part></tp:taxon-name></italic>, a mantis-associated fungus.</article-title><source>Angewandte Chemie International Edition</source><volume>47</volume>: <fpage>5823</fpage>–<lpage>5826</lpage>. <ext-link xlink:href="10.1002/anie.200801284" ext-link-type="doi" xlink:type="simple">https://doi.org/10.1002/anie.200801284</ext-link></mixed-citation></ref><ref id="B39"><mixed-citation xmlns:xlink="http://www.w3.org/1999/xlink" xlink:type="simple"><person-group><name name-style="western"><surname>Tarman</surname><given-names>K</given-names></name><name name-style="western"><surname>Palm</surname><given-names>GJ</given-names></name><name name-style="western"><surname>Porzel</surname><given-names>A</given-names></name><name name-style="western"><surname>Merzweiler</surname><given-names>K</given-names></name><name name-style="western"><surname>Arnold</surname><given-names>N</given-names></name><name name-style="western"><surname>Wessjohann</surname><given-names>LA</given-names></name><name name-style="western"><surname>Unterseher</surname><given-names>M</given-names></name><name name-style="western"><surname>Lindequist</surname><given-names>U</given-names></name></person-group> (<year>2012</year>) <article-title>Helicascolide C, a new lactone from an Indonesian marine algicolous strain of <italic><tp:taxon-name><tp:taxon-name-part taxon-name-part-type="genus">Daldinia</tp:taxon-name-part> <tp:taxon-name-part taxon-name-part-type="species">eschscholzii</tp:taxon-name-part></tp:taxon-name></italic> (<tp:taxon-name><tp:taxon-name-part taxon-name-part-type="family">Xylariaceae</tp:taxon-name-part></tp:taxon-name>, <tp:taxon-name><tp:taxon-name-part taxon-name-part-type="phylum">Ascomycota</tp:taxon-name-part></tp:taxon-name>).</article-title><source>Phytochemistry Letters</source><volume>5</volume>: <fpage>83</fpage>–<lpage>86</lpage>. <ext-link xlink:href="10.1016/j.phytol.2011.10.006" ext-link-type="doi" xlink:type="simple">https://doi.org/10.1016/j.phytol.2011.10.006</ext-link></mixed-citation></ref><ref id="B19"><mixed-citation xmlns:xlink="http://www.w3.org/1999/xlink" xlink:type="simple"><person-group><name name-style="western"><surname>Ng</surname><given-names>KP</given-names></name><name name-style="western"><surname>Ngeow</surname><given-names>YF</given-names></name><name name-style="western"><surname>Yew</surname><given-names>SM</given-names></name><name name-style="western"><surname>Hassan</surname><given-names>H</given-names></name><name name-style="western"><surname>Soo-Hoo</surname><given-names>TS</given-names></name><name name-style="western"><surname>Na</surname><given-names>SL</given-names></name><name name-style="western"><surname>Chan</surname><given-names>CL</given-names></name><name name-style="western"><surname>Hoh</surname><given-names>CC</given-names></name><name name-style="western"><surname>Lee</surname><given-names>KW</given-names></name><name name-style="western"><surname>Yee</surname><given-names>WY</given-names></name></person-group> (<year>2012</year>) <article-title>Draft genome sequence of <italic><tp:taxon-name><tp:taxon-name-part taxon-name-part-type="genus">Daldinia</tp:taxon-name-part> <tp:taxon-name-part taxon-name-part-type="species">eschscholzii</tp:taxon-name-part></tp:taxon-name></italic> isolated from blood culture.</article-title><source>Eukaryotic Cell</source><volume>11</volume>: <fpage>703</fpage>–<lpage>704</lpage>. <ext-link xlink:href="10.1128/EC.00074-12" ext-link-type="doi" xlink:type="simple">https://doi.org/10.1128/EC.00074-12</ext-link></mixed-citation></ref><ref id="B20"><mixed-citation xmlns:xlink="http://www.w3.org/1999/xlink" xlink:type="simple"><person-group><name name-style="western"><surname>Ng</surname><given-names>KP</given-names></name><name name-style="western"><surname>Chan</surname><given-names>CL</given-names></name><name name-style="western"><surname>Yew</surname><given-names>SM</given-names></name><name name-style="western"><surname>Yeo</surname><given-names>SK</given-names></name><name name-style="western"><surname>Toh</surname><given-names>YF</given-names></name><name name-style="western"><surname>Looi</surname><given-names>HK</given-names></name><name name-style="western"><surname>Kuan</surname><given-names>CS</given-names></name></person-group> (<year>2016</year>) Identification and characterization of <italic><tp:taxon-name><tp:taxon-name-part taxon-name-part-type="genus">Daldinia</tp:taxon-name-part> <tp:taxon-name-part taxon-name-part-type="species">eschscholtzii</tp:taxon-name-part></tp:taxon-name></italic> isolated from skin scrapings, nails, and blood. PeerJ 4: e2637. <ext-link xlink:href="10.7717/peerj.2637" ext-link-type="doi" xlink:type="simple">https://doi.org/10.7717/peerj.2637</ext-link></mixed-citation></ref><ref id="B45"><mixed-citation xmlns:xlink="http://www.w3.org/1999/xlink" xlink:type="simple"><person-group><name name-style="western"><surname>Yew</surname><given-names>SM</given-names></name><name name-style="western"><surname>Chan</surname><given-names>CL</given-names></name><name name-style="western"><surname>Lee</surname><given-names>KW</given-names></name><name name-style="western"><surname>Na</surname><given-names>SL</given-names></name><name name-style="western"><surname>Tan</surname><given-names>R</given-names></name><name name-style="western"><surname>Hoh</surname><given-names>CC</given-names></name><name name-style="western"><surname>Yee</surname><given-names>WY</given-names></name><name name-style="western"><surname>Ngeow</surname><given-names>YF</given-names></name><name name-style="western"><surname>Ng</surname><given-names>KP</given-names></name></person-group> (<year>2014</year>) A five-year survey of dematiaceous fungi in a tropical hospital reveals potential opportunistic species. PLoS ONE 9: e104352. <ext-link xlink:href="10.1371/journal.pone.0104352" ext-link-type="doi" xlink:type="simple">https://doi.org/10.1371/journal.pone.0104352</ext-link></mixed-citation></ref><ref id="B3"><mixed-citation xmlns:xlink="http://www.w3.org/1999/xlink" xlink:type="simple"><person-group><name name-style="western"><surname>Chan</surname><given-names>CL</given-names></name><name name-style="western"><surname>Yew</surname><given-names>SM</given-names></name><name name-style="western"><surname>Ngeow</surname><given-names>YF</given-names></name><name name-style="western"><surname>Na</surname><given-names>SL</given-names></name><name name-style="western"><surname>Lee</surname><given-names>KW</given-names></name><name name-style="western"><surname>Hoh</surname><given-names>CC</given-names></name><name name-style="western"><surname>Yee</surname><given-names>WY</given-names></name><name name-style="western"><surname>Ng</surname><given-names>KP</given-names></name></person-group> (<year>2015</year>) Genome analysis of <italic><tp:taxon-name><tp:taxon-name-part taxon-name-part-type="genus">Daldinia</tp:taxon-name-part> <tp:taxon-name-part taxon-name-part-type="species">eschscholtzii</tp:taxon-name-part></tp:taxon-name></italic> strains UM 1400 and UM 1020, wood-decaying fungi isolated from human hosts. BMC Genomics 16: 966. <ext-link xlink:href="10.1186/s12864-015-2200-2" ext-link-type="doi" xlink:type="simple">https://doi.org/10.1186/s12864-015-2200-2</ext-link></mixed-citation></ref></ref-list></tp:taxon-treatment>
