# Supplementary material for: ﻿Morphological and molecular identification of new species and records of Daldinia (Hypoxylaceae, Xylariales) from Guizhou Province, China
Source: MycoKeys. 2025 Oct 16;123:253–69. doi: 10.3897/mycokeys.123.160960 (PMC12550505; doi:10.3897/mycokeys.123.160960)
Supplement: XML Treatment for Daldinia rubi [file mycokeys.123.160960-treatment2.xml]

<!DOCTYPE tp:taxon-treatment
  PUBLIC "-//TaxonX//DTD Taxonomic Treatment Publishing DTD v0 20100105//EN" "tax-treatment-NSO.dtd">
<tp:taxon-treatment xmlns:tp="http://www.plazi.org/taxpub"><tp:treatment-meta><kwd-group><label>Taxon classification</label><kwd>
                <named-content content-type="kingdom">Fungi</named-content>
              </kwd><kwd>
                <named-content content-type="order">Xylariales</named-content>
              </kwd><kwd>
                <named-content content-type="family">Hypoxylaceae</named-content>
              </kwd></kwd-group><mixed-citation publication-type="journal"><person-group><name><surname>Wu</surname><given-names>Yingying</given-names></name><name><surname>Li</surname><given-names>Shuji</given-names></name><name><surname>Jiang</surname><given-names>Ning</given-names></name><name><surname>Tian</surname><given-names>Chengming</given-names></name></person-group><article-title>﻿Morphological and molecular identification of new species and records of <italic><tp:taxon-name><tp:taxon-name-part taxon-name-part-type="genus" reg="Daldinia">Daldinia</tp:taxon-name-part></tp:taxon-name></italic> (<tp:taxon-name><tp:taxon-name-part taxon-name-part-type="family">Hypoxylaceae</tp:taxon-name-part></tp:taxon-name>, <tp:taxon-name><tp:taxon-name-part taxon-name-part-type="order">Xylariales</tp:taxon-name-part></tp:taxon-name>) from Guizhou Province, China</article-title><source>MycoKeys</source><day>16</day><month>10</month><year>2025</year><volume>123</volume><fpage>253</fpage><lpage>269</lpage><pub-id pub-id-type="doi">10.3897/mycokeys.123.160960</pub-id></mixed-citation></tp:treatment-meta><tp:nomenclature><label>﻿</label><tp:taxon-name><object-id xmlns:xlink="http://www.w3.org/1999/xlink" content-type="arpha" xlink:type="simple">744209AA-4038-5ED0-B724-3F97FA17E91A</object-id>
              <tp:taxon-name-part taxon-name-part-type="genus" reg="Daldinia">Daldinia</tp:taxon-name-part>
              <tp:taxon-name-part taxon-name-part-type="species" reg="rubi">rubi</tp:taxon-name-part>
              <object-id xmlns:xlink="http://www.w3.org/1999/xlink" content-type="mycobank" xlink:type="simple">858703</object-id>
            </tp:taxon-name><tp:taxon-authority>Y.Y. Wu &amp; C.M. Tian</tp:taxon-authority><tp:taxon-status xmlns:xlink="http://www.w3.org/1999/xlink" xlink:type="simple">sp. nov.</tp:taxon-status><xref ref-type="fig" rid="F3">Fig. 3</xref></tp:nomenclature><tp:treatment-sec sec-type="material" id="SECID0ETACI"><title>Type.</title><p>China • Guizhou Province, Guiyang City, Yunyan District, Qianlingshan Forest Park, <named-content xmlns:xlink="http://www.w3.org/1999/xlink" content-type="dwc:verbatimCoordinates" xlink:type="simple"><named-content content-type="geo-json" specific-use="{&#34;type&#34;:&#34;Point&#34;,&#34;coordinates&#34;:[106.695000,26.601667]}" id="NCID0E3ACI" xlink:type="simple">26°36'06"N, 106°41'42"E</named-content></named-content>, on the leaf spots of <italic><tp:taxon-name><tp:taxon-name-part taxon-name-part-type="genus" reg="Rubus">Rubus</tp:taxon-name-part> <tp:taxon-name-part taxon-name-part-type="species" reg="idaeus">idaeus</tp:taxon-name-part></tp:taxon-name></italic>, 26 Jul 2024, C.M. Tian, N. Jiang, S.J. Li, and Y.Y. Wu (<bold><italic>holotype</italic></bold><named-content xmlns:xlink="http://www.w3.org/1999/xlink" content-type="dwc:institutional_code" xlink:title="Museum of Beijing Forestry University" xlink:href="http://grbio.org/institution/beijing-forestry-university" xlink:type="simple">BJFC</named-content>-S2543). Ex-type culture <abbrev xmlns:xlink="http://www.w3.org/1999/xlink" content-type="institution" xlink:title="China Forestry Culture Collection Center" id="ABBRID0EUBCI" xlink:type="simple">CFCC</abbrev> 72599.</p></tp:treatment-sec><tp:treatment-sec sec-type="etymology" id="SECID0EZBCI"><title>Etymology.</title><p>Named after the host genus, <italic><tp:taxon-name><tp:taxon-name-part taxon-name-part-type="genus" reg="Rubus">Rubus</tp:taxon-name-part></tp:taxon-name></italic>.</p></tp:treatment-sec><tp:treatment-sec sec-type="description" id="SECID0EGCCI"><title>Description.</title><p>Sexual morph: not observed. Asexual morph: <bold><italic>Conidiophores</italic></bold> are mononematous or dichotomously branched, displaying a <italic><tp:taxon-name><tp:taxon-name-part taxon-name-part-type="genus" reg="Virgariella">Virgariella</tp:taxon-name-part></tp:taxon-name></italic>-like to <italic><tp:taxon-name><tp:taxon-name-part taxon-name-part-type="genus" reg="Nodulisporium">Nodulisporium</tp:taxon-name-part></tp:taxon-name></italic>-like branching pattern. Conidiophores smooth to finely roughened, hyaline, aseptate, with 2–3 conidiogenous cells at each terminus, measuring (14–)16–36(–39) × 2.5–4(–7) μm (av. ± S.D.= 27 ± 8.4 × 3.5 ± 1.2 µm, n = 30). <bold><italic>Conidiogenous cells</italic></bold> terminal or lateral, cylindrical, hyaline to pale yellow, smooth to finely roughened, with flattened base, producing conidia apically, measuring (11.5–)13–20.5 × 2–3.5 μm (av. ± S.D.= 16 ± 2.5 × 3 ± 0.4 µm, n = 30). <bold><italic>Conidia</italic></bold> ellipsoid to dacryoid, hyaline, aseptate, smooth to finely roughened, solitary, mostly flat-based, holoblastic-sympodial, measuring 4.5–8 × 3–4.5 μm (av. ± S.D.= 7 ± 0.8 × 4 ± 0.3 µm, n = 50).</p><fig id="F3" position="float" orientation="portrait"><object-id xmlns:xlink="http://www.w3.org/1999/xlink" content-type="doi" xlink:type="simple">10.3897/mycokeys.123.160960.figure3</object-id><object-id xmlns:xlink="http://www.w3.org/1999/xlink" content-type="arpha" xlink:type="simple">1D8354FB-68FC-5324-9C5F-789A515C8CF2</object-id><label>Figure 3.</label><caption><p><italic><tp:taxon-name><tp:taxon-name-part taxon-name-part-type="genus" reg="Daldinia">Daldinia</tp:taxon-name-part> <tp:taxon-name-part taxon-name-part-type="species" reg="rubi">rubi</tp:taxon-name-part></tp:taxon-name></italic> (<named-content xmlns:xlink="http://www.w3.org/1999/xlink" content-type="dwc:institutional_code" xlink:title="Museum of Beijing Forestry University" xlink:href="http://grbio.org/institution/beijing-forestry-university" xlink:type="simple">BJFC</named-content>-S2543) A, D. Leaf of host <italic><tp:taxon-name><tp:taxon-name-part taxon-name-part-type="genus" reg="Rubus">Rubus</tp:taxon-name-part> <tp:taxon-name-part taxon-name-part-type="species" reg="idaeus">idaeus</tp:taxon-name-part></tp:taxon-name></italic>; B. Front colony morphology on <abbrev xmlns:xlink="http://www.w3.org/1999/xlink" xlink:title="potato dextrose agar" id="ABBRID0EGECI" xlink:type="simple">PDA</abbrev> at 14 days; C. Reverse colony morphology on <abbrev xmlns:xlink="http://www.w3.org/1999/xlink" xlink:title="potato dextrose agar" id="ABBRID0EKECI" xlink:type="simple">PDA</abbrev> at 14 days; E. Conidiomata development on medium; F–J. Conidiogenous cells and conidia; K. Conidia. Scale Bars: 500 μm (D); 200 μm (E); 10 μm (F–K).</p></caption><graphic xmlns:xlink="http://www.w3.org/1999/xlink" xlink:href="mycokeys-123-253-g003.jpg" position="float" orientation="portrait" xlink:type="simple" id="oo_1441337.jpg"><uri content-type="original_file" xlink:type="simple">https://binary.pensoft.net/fig/1441337</uri></graphic></fig></tp:treatment-sec><tp:treatment-sec sec-type="description" id="SECID0ETECI"><title>Culture characters.</title><p>Colonies showed sparse, cobweb-like mycelium, appearing semi-transparent, pale gray, with small brown central structures. The reverse was pale grayish-brown with scattered black conidial masses. Aerial hyphae were sparse, growing to 60 mm on <abbrev xmlns:xlink="http://www.w3.org/1999/xlink" xlink:title="potato dextrose agar" id="ABBRID0EZECI" xlink:type="simple">PDA</abbrev> in 7 days at 25 °C.</p></tp:treatment-sec><tp:treatment-sec sec-type="material" id="SECID0E4ECI"><title>Other material examined.</title><p>China • Guizhou Province, Guiyang City, Yunyan District, Qianlingshan Forest Park, <named-content xmlns:xlink="http://www.w3.org/1999/xlink" content-type="dwc:verbatimCoordinates" xlink:type="simple"><named-content content-type="geo-json" specific-use="{&#34;type&#34;:&#34;Point&#34;,&#34;coordinates&#34;:[106.695000,26.601667]}" id="NCID0EGFCI" xlink:type="simple">26°36'06"N, 106°41'42"E</named-content></named-content>, on the leaf spots of <italic><tp:taxon-name><tp:taxon-name-part taxon-name-part-type="genus" reg="Rubus">Rubus</tp:taxon-name-part> <tp:taxon-name-part taxon-name-part-type="species" reg="idaeus">idaeus</tp:taxon-name-part></tp:taxon-name></italic>, 26 Jul 2024, C.M. Tian, N. Jiang, S.J. Li and Y.Y. Wu, <named-content xmlns:xlink="http://www.w3.org/1999/xlink" content-type="dwc:institutional_code" xlink:title="Museum of Beijing Forestry University" xlink:href="http://grbio.org/institution/beijing-forestry-university" xlink:type="simple">BJFC</named-content>-S2544, living cultures <abbrev xmlns:xlink="http://www.w3.org/1999/xlink" content-type="institution" xlink:title="China Forestry Culture Collection Center" id="ABBRID0E2FCI" xlink:type="simple">CFCC</abbrev> 72600.</p></tp:treatment-sec><tp:treatment-sec sec-type="notes" id="SECID0EAGCI"><title>Notes.</title><p>Based on multi-locus phylogenetic analysis, the two isolates (<abbrev xmlns:xlink="http://www.w3.org/1999/xlink" content-type="institution" xlink:title="China Forestry Culture Collection Center" id="ABBRID0EGGCI" xlink:type="simple">CFCC</abbrev> 72599, <abbrev xmlns:xlink="http://www.w3.org/1999/xlink" content-type="institution" xlink:title="China Forestry Culture Collection Center" id="ABBRID0ELGCI" xlink:type="simple">CFCC</abbrev> 72600) formed an independent clade with 100% <abbrev xmlns:xlink="http://www.w3.org/1999/xlink" xlink:title="Maximum parsimony" id="ABBRID0EQGCI" xlink:type="simple">MP</abbrev>, 100% <abbrev xmlns:xlink="http://www.w3.org/1999/xlink" xlink:title="maximum likelihood" id="ABBRID0EUGCI" xlink:type="simple">ML</abbrev>, and 1.00 <abbrev xmlns:xlink="http://www.w3.org/1999/xlink" xlink:title="Bayesian posterior probabilities" id="ABBRID0EYGCI" xlink:type="simple">BYPP</abbrev> values, clearly distinct from <italic><tp:taxon-name><tp:taxon-name-part taxon-name-part-type="genus" reg="Daldinia">Daldinia</tp:taxon-name-part> <tp:taxon-name-part taxon-name-part-type="species" reg="ehretiae">ehretiae</tp:taxon-name-part></tp:taxon-name></italic> in the multi-locus analyses (Fig. <xref ref-type="fig" rid="F1">1</xref>). To further substantiate the recognition of <italic><tp:taxon-name><tp:taxon-name-part taxon-name-part-type="genus" reg="Daldinia">D.</tp:taxon-name-part> <tp:taxon-name-part taxon-name-part-type="species" reg="rubi">rubi</tp:taxon-name-part></tp:taxon-name></italic> as a new species, a comprehensive comparison of asexual morphological traits within the <italic><tp:taxon-name><tp:taxon-name-part taxon-name-part-type="genus" reg="Daldinia">Daldinia</tp:taxon-name-part></tp:taxon-name></italic> genus in China was conducted (Table <xref ref-type="table" rid="T3">3</xref>). Morphologically, <italic><tp:taxon-name><tp:taxon-name-part taxon-name-part-type="genus" reg="Daldinia">D.</tp:taxon-name-part> <tp:taxon-name-part taxon-name-part-type="species" reg="rubi">rubi</tp:taxon-name-part></tp:taxon-name></italic> can be readily distinguished from <italic><tp:taxon-name><tp:taxon-name-part taxon-name-part-type="genus" reg="Daldinia">D.</tp:taxon-name-part> <tp:taxon-name-part taxon-name-part-type="species" reg="ehretiae">ehretiae</tp:taxon-name-part></tp:taxon-name></italic> by multi-trait divergence: as shown in Table <xref ref-type="table" rid="T3">3</xref>, <italic><tp:taxon-name><tp:taxon-name-part taxon-name-part-type="genus" reg="Daldinia">D.</tp:taxon-name-part> <tp:taxon-name-part taxon-name-part-type="species" reg="rubi">rubi</tp:taxon-name-part></tp:taxon-name></italic> produces larger conidia (ellipsoid to dacryoid, 4.5–8 × 3–4.5 μm) compared to <italic><tp:taxon-name><tp:taxon-name-part taxon-name-part-type="genus" reg="Daldinia">D.</tp:taxon-name-part> <tp:taxon-name-part taxon-name-part-type="species" reg="ehretiae">ehretiae</tp:taxon-name-part></tp:taxon-name></italic> (ellipsoid or cylindrical, 4.2–6.6 × 1.7–2.8 μm). For conidiophores, <italic><tp:taxon-name><tp:taxon-name-part taxon-name-part-type="genus" reg="Daldinia">D.</tp:taxon-name-part> <tp:taxon-name-part taxon-name-part-type="species" reg="rubi">rubi</tp:taxon-name-part></tp:taxon-name></italic> has shorter and narrower structures (mononematous or dichotomously branched, 16–36 × 2.5–4 μm) with more conidiogenous cells per terminus (2–3 cells) than <italic><tp:taxon-name><tp:taxon-name-part taxon-name-part-type="genus" reg="Daldinia">D.</tp:taxon-name-part> <tp:taxon-name-part taxon-name-part-type="species" reg="ehretiae">ehretiae</tp:taxon-name-part></tp:taxon-name></italic> (mononematous or dichotomously branched, 100–210 × 3.1–4.3 μm, 1–2 cells per terminus). Conidiogenous cells of <italic><tp:taxon-name><tp:taxon-name-part taxon-name-part-type="genus" reg="Daldinia">D.</tp:taxon-name-part> <tp:taxon-name-part taxon-name-part-type="species" reg="rubi">rubi</tp:taxon-name-part></tp:taxon-name></italic> are shorter in length (cylindrical or laterally cylindrical, (11.5–)13–20.5 × 2–3.5 μm) versus <italic><tp:taxon-name><tp:taxon-name-part taxon-name-part-type="genus" reg="Daldinia">D.</tp:taxon-name-part> <tp:taxon-name-part taxon-name-part-type="species" reg="ehretiae">ehretiae</tp:taxon-name-part></tp:taxon-name></italic> (cylindrical, 16.8–24.5 × 2.7–4.1 μm). Molecularly, <italic><tp:taxon-name><tp:taxon-name-part taxon-name-part-type="genus" reg="Daldinia">D.</tp:taxon-name-part> <tp:taxon-name-part taxon-name-part-type="species" reg="rubi">rubi</tp:taxon-name-part></tp:taxon-name></italic> also shows clear divergence from <italic><tp:taxon-name><tp:taxon-name-part taxon-name-part-type="genus" reg="Daldinia">D.</tp:taxon-name-part> <tp:taxon-name-part taxon-name-part-type="species" reg="ehretiae">ehretiae</tp:taxon-name-part></tp:taxon-name></italic>. There is a 12 bp difference in ITS sequences (376 characters, 96.8% similarity, including one gap) and a 26 bp difference in <italic>tub</italic>2 sequences (745 characters, 96.5% similarity, no gaps). Collectively, the independent phylogenetic position, distinct morphological traits (as detailed in Table <xref ref-type="table" rid="T3">3</xref> for a comparison of asexual characteristics among <italic><tp:taxon-name><tp:taxon-name-part taxon-name-part-type="genus" reg="Daldinia">Daldinia</tp:taxon-name-part></tp:taxon-name></italic> species in China), and molecular divergence confirm that <italic><tp:taxon-name><tp:taxon-name-part taxon-name-part-type="genus" reg="Daldinia">D.</tp:taxon-name-part> <tp:taxon-name-part taxon-name-part-type="species" reg="rubi">rubi</tp:taxon-name-part></tp:taxon-name></italic> represents a new species.</p><table-wrap id="T3" position="float" orientation="portrait"><label>Table 3.</label><caption><p>Comparative analysis of asexual morphological traits among <italic><tp:taxon-name><tp:taxon-name-part taxon-name-part-type="genus" reg="Daldinia">Daldinia</tp:taxon-name-part></tp:taxon-name></italic> species.</p></caption><table id="TID0EFPDI" rules="all"><tbody><tr><th rowspan="1" colspan="1">Species</th><th rowspan="1" colspan="1">Conidiophores (Branching/Conidiogenous Cells/Size)</th><th rowspan="1" colspan="1">Conidiogenous Cells (Shape/Size)</th><th rowspan="1" colspan="1">Conidia (Shape/Size)</th><th rowspan="1" colspan="1">References</th></tr><tr><td rowspan="1" colspan="1">
                      <italic>
                        <tp:taxon-name><tp:taxon-name-part taxon-name-part-type="genus" reg="Daldinia">D.</tp:taxon-name-part> <tp:taxon-name-part taxon-name-part-type="species" reg="bambusicola">bambusicola</tp:taxon-name-part></tp:taxon-name>
                      </italic>
                    </td><td rowspan="1" colspan="1">Dichotomously or trichotomously branched, 2–3 conidiogenous cells per terminus, 110–160 × 2.1–2.7 μm</td><td rowspan="1" colspan="1">Cylindrical, 10.1–15.3 × 2.5–3.1 μm</td><td rowspan="1" colspan="1">Subglobose or ellipsoid, 3.4–4.5 × 2.5–3.1 μm</td><td rowspan="1" colspan="1">
                      <xref ref-type="bibr" rid="B46">Yin et al. (2024)</xref>
                    </td></tr><tr><td rowspan="1" colspan="1">
                      <italic>
                        <tp:taxon-name><tp:taxon-name-part taxon-name-part-type="genus" reg="Daldinia">D.</tp:taxon-name-part> <tp:taxon-name-part taxon-name-part-type="species" reg="childiae">childiae</tp:taxon-name-part></tp:taxon-name>
                      </italic>
                    </td><td rowspan="1" colspan="1">Dichotomously or trichotomously branched, 2–3 conidiogenous cells per terminus, 150–220 × 2.5–3 μm</td><td rowspan="1" colspan="1">Clavate (apically enlarged), 14.9–32.7 × 2.8–4.4 μm</td><td rowspan="1" colspan="1">Subglobose or ellipsoid, 5.8–9.1 × 4.1–5.8 μm</td><td rowspan="1" colspan="1">
                      <xref ref-type="bibr" rid="B46">Yin et al. (2024)</xref>
                    </td></tr><tr><td rowspan="1" colspan="1">
                      <italic>
                        <tp:taxon-name><tp:taxon-name-part taxon-name-part-type="genus" reg="Daldinia">D.</tp:taxon-name-part> <tp:taxon-name-part taxon-name-part-type="species" reg="ehretiae">ehretiae</tp:taxon-name-part></tp:taxon-name>
                      </italic>
                    </td><td rowspan="1" colspan="1">Mononematous or dichotomously branched, 1–2 conidiogenous cells per terminus, 100–210 × 3.1–4.3 μm</td><td rowspan="1" colspan="1">Cylindrical, 16.8–24.5 × 2.7–4.1 μm</td><td rowspan="1" colspan="1">Ellipsoid or cylindrical, 4.2–6.6 × 1.7–2.8 μm</td><td rowspan="1" colspan="1">
                      <xref ref-type="bibr" rid="B46">Yin et al. (2024)</xref>
                    </td></tr><tr><td rowspan="1" colspan="1">
                      <italic>
                        <tp:taxon-name><tp:taxon-name-part taxon-name-part-type="genus" reg="Daldinia">D.</tp:taxon-name-part> <tp:taxon-name-part taxon-name-part-type="species" reg="eschscholtzii">eschscholtzii</tp:taxon-name-part></tp:taxon-name>
                      </italic>
                    </td><td rowspan="1" colspan="1">Mononematous, dichotomously or trichotomously branched, 2–3 conidiogenous cells per terminus, 120–214 × 2.3–4.1 μm</td><td rowspan="1" colspan="1">Cylindrical, 14.9–22.7 × 2.1–3.6 μm</td><td rowspan="1" colspan="1">Ellipsoid or dacryoid, 4.9–6.8 × 2.3–3.5 μm</td><td rowspan="1" colspan="1">
                      <xref ref-type="bibr" rid="B46">Yin et al. (2024)</xref>
                    </td></tr><tr><td rowspan="1" colspan="1">
                      <italic>
                        <tp:taxon-name><tp:taxon-name-part taxon-name-part-type="genus" reg="Daldinia">D.</tp:taxon-name-part> <tp:taxon-name-part taxon-name-part-type="species" reg="jianfengensis">jianfengensis</tp:taxon-name-part></tp:taxon-name>
                      </italic>
                    </td><td rowspan="1" colspan="1">Mononematous, dichotomously or trichotomously branched, 1–4 conidiogenous cells per terminus, 70–120 × 2.9–4.4 μm</td><td rowspan="1" colspan="1">Cylindrical, 12.1–16.9 × 2.6–3.6 μm</td><td rowspan="1" colspan="1">Subglobose or ellipsoid, 3.2–5.5 × 2.6–3.7 μm</td><td rowspan="1" colspan="1">
                      <xref ref-type="bibr" rid="B46">Yin et al. (2024)</xref>
                    </td></tr><tr><td rowspan="1" colspan="1">
                      <italic>
                        <tp:taxon-name><tp:taxon-name-part taxon-name-part-type="genus" reg="Daldinia">D.</tp:taxon-name-part> <tp:taxon-name-part taxon-name-part-type="species" reg="ledongensis">ledongensis</tp:taxon-name-part></tp:taxon-name>
                      </italic>
                    </td><td rowspan="1" colspan="1">Rarely mononematous or dichotomously branched, 1 conidiogenous cell per terminus, 120–200 × 1.7–2.1 μm</td><td rowspan="1" colspan="1">Clavate, 8.6–15.1 × 1.2–3.4 μm</td><td rowspan="1" colspan="1">Ellipsoid or fusiform, 3.2–4.0 × 1.4–2.0 μm</td><td rowspan="1" colspan="1">
                      <xref ref-type="bibr" rid="B46">Yin et al. (2024)</xref>
                    </td></tr><tr><td rowspan="1" colspan="1">
                      <italic>
                        <tp:taxon-name><tp:taxon-name-part taxon-name-part-type="genus" reg="Daldinia">D.</tp:taxon-name-part> <tp:taxon-name-part taxon-name-part-type="species" reg="menghaiensis">menghaiensis</tp:taxon-name-part></tp:taxon-name>
                      </italic>
                    </td><td rowspan="1" colspan="1">Dichotomously or trichotomously branched (occasionally), 1–2 conidiogenous cells per terminus, 80–150 × 1.9–3.4 μm</td><td rowspan="1" colspan="1">Cylindrical or clavate, 16.9–23.5 × 2.0–3.5 μm</td><td rowspan="1" colspan="1">Ellipsoid, subglobose or dacryoid, 4.7–8.2 × 3.1–4.0 μm</td><td rowspan="1" colspan="1">
                      <xref ref-type="bibr" rid="B46">Yin et al. (2024)</xref>
                    </td></tr><tr><td rowspan="1" colspan="1">
                      <italic>
                        <tp:taxon-name><tp:taxon-name-part taxon-name-part-type="genus" reg="Daldinia">D.</tp:taxon-name-part> <tp:taxon-name-part taxon-name-part-type="species" reg="rhododendri">rhododendri</tp:taxon-name-part></tp:taxon-name>
                      </italic>
                    </td><td rowspan="1" colspan="1">Rarely mononematous or dichotomously branched, conidiogenous cell number unclear, 40–90 × 1.4–2.0 μm</td><td rowspan="1" colspan="1">Cylindrical or ampulliform, 5.9–11.6 × 1.1–2.9 μm</td><td rowspan="1" colspan="1">Ellipsoid, cylindrical or banana - shaped, 3.2–5.1 × 1.1–2.3 μm</td><td rowspan="1" colspan="1">
                      <xref ref-type="bibr" rid="B46">Yin et al. (2024)</xref>
                    </td></tr><tr><td rowspan="1" colspan="1">
                      <tp:taxon-name><tp:taxon-name-part taxon-name-part-type="genus" reg="Daldinia">D.</tp:taxon-name-part> <tp:taxon-name-part taxon-name-part-type="species" reg="rubi">rubi</tp:taxon-name-part></tp:taxon-name>
                    </td><td rowspan="1" colspan="1">Mononematous or dichotomously branched, 2–3 conidiogenous cells per terminus, 16–36 × 2.5–4 μm</td><td rowspan="1" colspan="1">Cylindrical or laterally cylindrical, (11.5–)13–20.5 × 2–3.5 μm</td><td rowspan="1" colspan="1">Ellipsoid to dacryoid, 4.5–8 × 3–4.5 μm</td><td rowspan="1" colspan="1">This study</td></tr><tr><td rowspan="1" colspan="1">
                      <italic>
                        <tp:taxon-name><tp:taxon-name-part taxon-name-part-type="genus" reg="Daldinia">D.</tp:taxon-name-part> <tp:taxon-name-part taxon-name-part-type="species" reg="thunbergiae">thunbergiae</tp:taxon-name-part></tp:taxon-name>
                      </italic>
                    </td><td rowspan="1" colspan="1">Mononematous, dichotomously or trichotomously branched, 1–4 conidiogenous cells per terminus, 70–220 × 1.8–4.1 μm</td><td rowspan="1" colspan="1">Cylindrical or clavate, 6.7–17.3 × 1.9–2.5 μm</td><td rowspan="1" colspan="1">Ellipsoid or teardrop - shaped, 3.2–5.0 × 2.2–3.1 μm</td><td rowspan="1" colspan="1">
                      <xref ref-type="bibr" rid="B46">Yin et al. (2024)</xref>
                    </td></tr></tbody></table></table-wrap></tp:treatment-sec><tp:treatment-sec><!--Section generated to contain objects referenced in tp:taxon-treatment.--><fig id="F1" position="float" orientation="portrait"><object-id xmlns:xlink="http://www.w3.org/1999/xlink" content-type="doi" xlink:type="simple">10.3897/mycokeys.123.160960.figure1</object-id><object-id xmlns:xlink="http://www.w3.org/1999/xlink" content-type="arpha" xlink:type="simple">EA80CFA7-AA35-5961-841D-5C85DEB51363</object-id><label>Figure 1.</label><caption><p>Phylogram generated from RAxML analysis based on ITS, 28S, <italic>rpb</italic>2, and <italic>tub</italic>2 sequence data of <italic><tp:taxon-name><tp:taxon-name-part taxon-name-part-type="genus" reg="Daldinia">Daldinia</tp:taxon-name-part></tp:taxon-name></italic> isolates. The tree was rooted with <italic><tp:taxon-name><tp:taxon-name-part taxon-name-part-type="genus" reg="Xylaria">Xylaria</tp:taxon-name-part> <tp:taxon-name-part taxon-name-part-type="species" reg="brunneovinosa">brunneovinosa</tp:taxon-name-part></tp:taxon-name></italic> (HAST 720) and <italic><tp:taxon-name><tp:taxon-name-part taxon-name-part-type="genus" reg="Xylaria">X.</tp:taxon-name-part> <tp:taxon-name-part taxon-name-part-type="species" reg="arbuscula">arbuscula</tp:taxon-name-part></tp:taxon-name></italic> (CBS 126415). <abbrev xmlns:xlink="http://www.w3.org/1999/xlink" xlink:title="Maximum parsimony" id="ABBRID0EXUBI" xlink:type="simple">MP</abbrev>, <abbrev xmlns:xlink="http://www.w3.org/1999/xlink" xlink:title="maximum likelihood" id="ABBRID0E2UBI" xlink:type="simple">ML</abbrev> (≥ 50%), and <abbrev xmlns:xlink="http://www.w3.org/1999/xlink" xlink:title="Bayesian inference" id="ABBRID0E6UBI" xlink:type="simple">BI</abbrev> (≥ 0.9) bootstrap supports are shown near the nodes. Isolates from this study are marked in red, and ex-type strains are marked in bold.</p></caption><graphic xmlns:xlink="http://www.w3.org/1999/xlink" xlink:href="mycokeys-123-253-g001.jpg" position="float" orientation="portrait" xlink:type="simple" id="oo_1441335.jpg"><uri content-type="original_file" xlink:type="simple">https://binary.pensoft.net/fig/1441335</uri></graphic></fig></tp:treatment-sec><ref-list><ref id="B46"><mixed-citation xmlns:xlink="http://www.w3.org/1999/xlink" xlink:type="simple"><person-group><name name-style="western"><surname>Yin</surname><given-names>C</given-names></name><name name-style="western"><surname>Zhang</surname><given-names>Z</given-names></name><name name-style="western"><surname>Wang</surname><given-names>S</given-names></name><name name-style="western"><surname>Liu</surname><given-names>W</given-names></name><name name-style="western"><surname>Zhang</surname><given-names>X</given-names></name></person-group> (<year>2024</year>) <article-title>A taxonomic and phylogenetic study of anamorphic strains of <italic><tp:taxon-name><tp:taxon-name-part taxon-name-part-type="genus">Daldinia</tp:taxon-name-part></tp:taxon-name></italic> (<tp:taxon-name><tp:taxon-name-part taxon-name-part-type="family">Hypoxylaceae</tp:taxon-name-part></tp:taxon-name>, <tp:taxon-name><tp:taxon-name-part taxon-name-part-type="order">Xylariales</tp:taxon-name-part></tp:taxon-name>) in Southern China.</article-title><source>Journal of <tp:taxon-name><tp:taxon-name-part taxon-name-part-type="kingdom">Fungi</tp:taxon-name-part></tp:taxon-name></source><volume>10</volume>(<issue>10</issue>): <fpage>700</fpage>. <ext-link xlink:href="10.3390/jof10100700" ext-link-type="doi" xlink:type="simple">https://doi.org/10.3390/jof10100700</ext-link></mixed-citation></ref></ref-list></tp:taxon-treatment>
